# Supplementary material for: Tracing the history of LINE and SINE extinction in sigmodontine rodents
Source: Mob DNA. 2019 May 21;10:22. doi: 10.1186/s13100-019-0164-5 (PMC6530004; doi:10.1186/s13100-019-0164-5)
Supplement: Supplementary file 3 — Table S1. Statistics and designation of L1 subfamilies and families. “Ory” stands for O. palustris and “Sig” stands for S. hispidus. “Peak” indicates the peak of the L1 divergence distribution of the subfamily or family identified by kernel smoothing. Copy numbers are normalized as copies per three Gbp of MiSeq sequence used for the search, which approximates the copy number per haploid genome. Designation of families is only shown after the first subfamily that belongs to it; all subsequent subfamilies belong to this family until the demarcation of the next family. Characters in family names: “S” represents S. hispidus-specific, “OS” for shared by O. palustris and S. hispidus and “OSP” for shared by O. palustris, S. hispidus and P. maniculatus. Numbers in the family names reflect their divergence among the family group with “1” being the youngest. Copy numbers of families are rounded sums of subfamily copy numbers per three Gbp of sequences and, thus, are occasionally off by one. (XLSX 14 kb) [file 13100_2019_164_MOESM3_ESM.xlsx]

## Sheet: Sheet1
subfamily	ory copy	sig copy	ory peak	sig peak	family	ory copy	sig copy	ory % total	sig % total	ory fam peak	sig fam peak
44	0	1307.43	NA	0.5	S1	10.9689	12770.3	0.00103875	0.284957	NA	0.5
45	0	575.743	NA	0.5
43	1.09689	1591.58	0.89394	0.5
41	0.548446	850.495	0.5	0.5
39	2.19378	3155.94	1.68182	0.89394
40	1.64534	559.901	4.43939	2.07576
2	2.74223	3742.57	17.4394	2.4697
38	2.74223	986.634	13.8939	2.86364
16	0.548446	469.802	34.3788	6.40909	S3	4.38757	6437.13	0.000415498	0.143638	NA	4.43939
42	1.09689	531.683	13.5	6.40909
29	2.74223	5435.64	15.8636	6.01515
15	0.548446	344.554	22.5606	2.86364	S2	23.5832	9770.3	0.0022333	0.218015	NA	6.01515
37	0.548446	395.545	26.5	3.25758
14	2.19378	138.119	15.4697	3.25758
36	1.09689	842.574	26.1061	3.65152
35	3.29068	2621.29	18.6212	4.04545
46	4.38757	1776.24	14.2879	5.22727
1	3.29068	1746.53	19.803	4.83333
33	1.09689	621.287	23.7424	5.62121
12	7.1298	1284.16	18.2273	5.62121
4	1.64534	1192.57	17.4394	7.19697	S4	2.19378	1635.64	0.000207749	0.0364978	NA	7.19697
48	0.548446	443.069	27.6818	6.80303
9	4.93601	1153.47	26.1061	7.59091	S5	9.32358	5874.26	0.000882933	0.131078	NA	6.80303
30	4.38757	993.069	14.6818	6.80303
3	9.87203	3727.72	20.5909	6.80303
28	2618.83	1052.48	9.56061	8.77273	OS1	2618.83	1052.48	0.248	0.023485	9.56061	8.77273
27	423.949	355.941	11.1364	9.16667	OS2	2238.76	2029.7	0.212008	0.0452909	11.1364	10.3485
52	364.717	363.861	11.5303	9.95455
25	374.589	350	11.9242	10.7424
51	383.912	373.762	10.3485	10.3485
53	206.764	243.564	11.9242	14.2879
49	484.826	342.574	11.5303	10.7424
26	290.676	233.168	14.2879	11.1364	OS3	1474.22	1287.13	0.139607	0.028721	13.8939	12.3182
24	282.998	251.485	13.5	13.8939
10	261.609	259.901	14.2879	11.5303
23	126.691	112.871	14.2879	13.5
21	512.249	429.703	13.5	12.7121
8	180.439	171.287	13.5	12.3182	OS4	943.876	900.99	0.089384	0.0201047	13.5	12.3182
19	438.208	429.208	13.5	12.7121
22	325.229	300.495	13.5	12.3182
20	148.629	117.822	14.6818	13.8939	OSP1	1871.85	1752.97	0.177262	0.0391158	15.4697	14.6818
47	354.296	357.426	13.5	13.1061
7	386.654	352.97	13.8939	13.8939
18	982.267	924.752	16.6515	15.0758
11	34.0037	43.0693	23.3485	24.5303	OSP2	1351.92	1303.96	0.128025	0.0290966	20.197	19.4091
13	1201.65	1168.32	20.197	19.803
17	116.271	92.5743	19.803	19.0151
Total	10559.8	44814.9
