# Supplementary material for: Tracing the history of LINE and SINE extinction in sigmodontine rodents
Source: Mob DNA. 2019 May 21;10:22. doi: 10.1186/s13100-019-0164-5 (PMC6530004; doi:10.1186/s13100-019-0164-5)
Supplement: Supplementary file 4 — Table S2. Statistics and designation of B1 subfamilies and families. “Ory” stands for O. palustris and “Sig” stands for S. hispidus. “Peak” indicates the peak of the B1 divergence distribution of the subfamily or family identified by kernel smoothing. Copy numbers are normalized as copies per three Gbp of MiSeq sequence used for the search. Designation of families is only shown after the first subfamily that belongs to it; all subsequent subfamilies belong to this family until the demarcation of the next family. Characters in family names: “OS” represents families shared by O. palustris and S. hispidus and “OSP” for families shared by O. palustris, S. hispidus and P. maniculatus. Numbers in the family names reflect their divergence within the family group with “1” being the youngest. Copy numbers of families are rounded sums of subfamily copy numbers per three Gbp of sequences.and S. hispidus genome. CpG sites with evidence of methylation-induced mutations were removed from the alignment. (XLSX 13 kb) [file 13100_2019_164_MOESM4_ESM.xlsx]

## Sheet: Table S2
subfamily	ory copy	sig copy	ory peak	sig peak	family	ory copy	sig copy	ory % total	sig % total	ory fam peak	sig fam peak
3	6501.28	6781.19	10.3485	10.3485	OS1	65655.6	67731.7	0.603947	0.57611	11.1364	10.7424
16	4482.45	4808.42	10.3485	10.7424
32	3036.2	3075.25	10.7424	10.7424
5	3822.12	4444.55	11.1364	10.3485
12	2067.64	2228.22	11.1364	10.3485
2	2136.2	2324.26	11.1364	11.1364
33	2566.18	2602.48	11.1364	11.1364
20	3664.17	2486.63	11.5303	9.95454
18	15471.1	16688.1	11.5303	10.7424
35	5688.48	6243.07	11.5303	10.7424
21	2725.23	2770.3	11.9242	10.7424
25	3112.98	2930.2	11.9242	11.1364
24	2207.5	2332.67	11.9242	11.5303
28	3661.97	3443.07	11.9242	11.5303
7	2539.31	2352.48	12.3182	13.5
8	1972.76	2220.79	12.7121	11.9242
26	2352.83	2582.18	14.6818	14.2879	OSP1	14361.1	15840.6	0.132103	0.134736	15.0758	14.6818
14	2090.13	2047.03	14.6818	13.5
1	4683.73	5122.28	14.6818	14.2879
11	1966.73	2285.15	18.2273	19.803
13	3267.64	3803.96	14.6818	14.2879
9	3592.87	4071.78	15.0758	14.6818	OSP2	15949.9	18431.2	0.146719	0.156771	16.2576	15.4697
4	6435.47	7568.32	16.2576	15.4697
36	2666.54	2990.1	17.0454	17.0455
27	1516.45	1773.27	16.6515	16.2576
31	1738.57	2027.72	17.0454	16.6515
17	6766.18	8107.43	21.7727	22.1667	OSP4	6766.18	8107.43	0.0622402	0.0689599	21.7727	22.1667
19	2187.75	2722.28	20.197	20.197	OSP3	5978.06	7456.44	0.0549905	0.0634227	20.5909	20.197
6	969.104	1201.49	20.197	18.6212
10	2821.21	3532.67	20.5909	20.197
Total	108711	117567
