# Supplementary material for: Tracing the history of LINE and SINE extinction in sigmodontine rodents
Source: Mob DNA. 2019 May 21;10:22. doi: 10.1186/s13100-019-0164-5 (PMC6530004; doi:10.1186/s13100-019-0164-5)
Supplement: Supplementary file 5 — Alignment of L1 subfamily sequences used in the tables and figures. CpG sites with evidence of methylation-induced mutations were removed from the alignment. (FA 15 kb) [file 13100_2019_164_MOESM5_ESM.fa]

>L1Subfamily13
TGGGTATACCC-AAAGAGGCACATTTACTACAGAGACACTTGCTCAACCATGTTCATTGCTGCTCTATTTAATAGCCAGAAATTGGAAACAACCTAGATGTCCCTCAACAGAAGAATGGATAAAGAAAATGTGGTACATTTACACAATGGAATATTACTCAGCTGTAAAAAAAAATGAAATCATGAAATTCAGGTAAATGGATGGAACTAGAAAAAATCATCCTGAGTGAGGTAACCCAGACCCAGAAAGACAAATATGGTATGTATTCACTTATATGTGG
>L1Subfamily4
TAGGTATACCCTAAAGATGCACATTCACCCCAAAAGCATTAGCTCAACTATGTTCATAGCAGCATTATTTAATAGCAAGAACCTGGAAACAACCTAGATGCCCCTCAACTGAGGAATGGATTAACAAGCTGTGGTACATCTACACAATGGAGTACTACTCAGCAGTAAGAAAAAATGATATTCTAAAATTCAGGCAAATGGATGGATATGGAGAATATCCTCCTGAGCGAGGTATCACAATCCCAGAAAGAGAAGCAGGGGATGTACTCACTCATTAGTGG
>L1Subfamily48
TAGGTATACCCTAAAGATGCACATTCACCCCAAAAGCATTAGCTCAACTATGTTCATAGCAGCATTATTTAATAGCAAGAACCTGGAAACAACCTAGATGCCCCTCAACTGAGGAATGGATTAACAAGCTGTGGTACATCTACACAATGGAGTACTACTCAGCAGTAAGAAAAAATGATACTCTAAAATTCAGGCAAATGGATGGATATGGAGAATATCCTCCTGAGCGAGGTATCACAATCCCAGAAAGAGAAGCAGGGGATGTACTCACTCATTAGTGG
>L1Subfamily9
TGGGTATACCCTAAAGACACACATTCACCCCAAAAGCATTAGCTCAACTATGTTCATAGCAGCATTATTTAATAGCAAGAACCTGGAAACAACCTAGATGCCCCTCAACTGAGGAATGGATTAACAAACTGTGGTACATCTACACAATGGAGTACTACTCAGCAGTAAGAAAAAATGATATACTAAAATTCAGGCAAATGGATGGATTTGGAGAATATCCTCCTGAGCGAGGTCTCACAAACCCAGAAGGATAAGCAGGGGATGTACTCACTCATTAGTGG
>L1Subfamily16
TGGGTATACCCTAAAGATGCACATTCACTCCAAAGGCATTAGCTCAACTATGTTCATAGCAGCATTATTTAATAGCAAGAACCTGGAAACAACCTAGATGCCCCTCAACTGAAGAATGGATTAACAAACTATGGTACATTTACACAATGGAGTACTACTCAGCAGTGAGAAAAAATGATATCCTAAAATTCAGGCAAATGGATGGATTTGGAGAATATCCTCCTGAGCGAGGTCTCACAAACTCAGAAAGATAAACAGGGGATGTACTCACTCATTGGTGG
>L1Subfamily38
TGGGTATACCCTAAAGATGCACATTCACTCCAAAGGTATTAGCTCAACTATGTTCATAGCAGCATTATTTAATAGCAAGAACCTGGAAACAACCTAGATGTCCCTCAACTGAAGAATGGATTAACAAACTGTGGTACATCTACACAATGGAATACTACTCAGCAGTAAGAAAAAATGATATCCTAAAATTCAGGCAAATGGATGGATTTGGAGAATATCCTCCTGAGCGAGGTATCACAAACTCAGAAAGATAAGCAGGGGATGTACTCACTCATTAGTGG
>L1Subfamily2
TGGGTATACCCTAAAGAGGCACATTCACTCCAAAGGTATTAGCTCAACTATGTTCATAGCAGCATTATTTAATAGCAAGAACCTGGAAACAACCTAGATGTCCCTCAACTGAAGAATGGATTAACAAACTGTGGTACATCTACACAATGGAATACTACTCAGCAGTAAGAAAAAATGATATCCTAAAATTCAGGCAAATGGATGGATTTGGAGAATATCCTCCTGAGCGAGGTATCACAAACTCAGAAAGATAAGCAGGGGATGTACTCACTCATTAGTGG
>L1Subfamily40
TGGGTATACCCTAAAGAGGCACATTCACTCCAAAGGTATTAGCTCAACTATGTTCATAGCAGCATTATTTAATAGCAAGAACCTGGAAACAACCTAGATGTCCCTCAACTGAAGAATGGATTAACAAACTGTGGTACATCTACACAATGGAATACTACTCAGCAGTAAGAAAAAATGATATCCTAAAATTCAGGCAAATGGATGGATTTGGAGAATATCCTCCTGAGCGAGGTATCACAAACTCAGAAAGATAAGCAGGGGATGTACTCACTCACTAGTGG
>L1Subfamily45
TGGGTATACCCTAAAGAGGCACATTCACTCCAAAGGTATTAGCTCAACTATGTTCATAGCAGCATTATTTAATAGCAAGAACCTGGAAACAACCTAGATGTCCCTCAACTGAAGAATGGATTAACAAACTGTGGTACATCTACACAATGGAATACTACGCAGCAATAAGAAAAAATGATATCCTAAAATTCAGGCAAATGGATGGATTTGGAGAATATCCTCCTGAGCGAAGTCTCACAAACTCAGAGAGATAAGCAGGGGATGTACTCACTCACTAGTGG
>L1Subfamily44
TGGGTATACCCTAAAGAGGCACATTCACTCCAAAGGTATTAGCTCAACTATGTTCATAGCAGCATTATTTAATAGCAAGAACCTGGAAACAACCTAGATGTCCCTCAACTGAAGAATGGATTAACAAACTGTGGTACATCTACACAATGGAATACTACGCAGCAGTAAGAAAAAATGATATCCTAAAATTCAGGCAAATGGATGGATTTGGAGAATATCCTCCTGAGCGAAGTCTCACAAACTCAGAGAGATAAGCAGGGGATGTACTCACTCACTAATGG
>L1Subfamily5
TGGGTATACCCTAAAGAGGCACATTCACTCCAAAGGTATTAGCTCAACTATGTTCATAGCAGCATTATTTAATAGCAAGAACCTGGAAACAACCTAGATGTCCCTCAACTGAAGAATGGATTAACAAACTGTGGTACATCTACACAATGGAATACTACTCAGCAGTAAGAAAAAATGATATCCTAAAATTCAGGCAAATGGATGGATTTGGAGAATATCCTCCTGAGCGAAGTCTCACAAACTCAGAGAGATAAGCAGGGGATGTACTCACTCACTAGTGG
>L1Subfamily43
TGGGTATACCCTAAAGAGGCACATTCACTCCAAAGGTATTAGCTCAACTATGTTCATAGCAGCATTATTTAATAGCAAGAACCTGGAAACAACCTAGATGTCCCTCAACTGAAGAATGGATTAACAAACTGTGGTACATCTACACAATGGAATACTACTCAGCAGTAAGGAAAAATGATATCCTAAAATTCAGGCAAATGGATGGATTTGGAGAATATCCTCCTGAGCGAAGTCTCACAAACTCAGAGAGATAAGCAGGGGATGTACTCACTCACTAGTGG
>L1Subfamily39
TGGGTATACCCTAAAGAGGCACATTCACTCCAAAGGTATTAGCTCAACTATGTTCATAGCAGCATTATTTAATAGCAAGAACCTGGAAACAACCTAGATGTCCCTCAACTGAAGAATGGATTAACAAACTGTGGTACATCTACACAATGGAATACTACTCAGCAGTAAGAAAAAATGATATCCTAAAATTCAGGCAAATGGATGGATTTGGAGAATATCCTCCTGAGCGAAGTATCACAAACTCAGAGAGATAAGCAGGGGATGTACTCACTCACTAGTGG
>L1Subfamily41
TGGGTATACCCTAAAGAGGCACATTCACTCCAAAGGTATTAGCTCAACTATGTTCATAGCAGCATTATTTAATAGCAAGAACCTGGAAACAACCTAGATGTCCCTCAACTGAAGAATGGATTAACAAACTGTGGTACATCTACACAATGGAATACTACTCAGCAGTAAGAAAAAATGATATCCTAAAATTCAGGCAAATGGATGGATTTGGAGAATATCCTCCTGAGCGAAGTCTCACAAACTCAGAGAGATAAGCAGGGGATGTACTCACTCACTAGTGG
>L1Subfamily42
TGGGTATACCCTAAAGATGCACATTCACTCCAAAGGCATTAGCTCAACTATGTTCATAGCAGCATTATTTAATAGCAAGAACCTGGAAACAACCTAGATGCCCCTCAACTGAAGAATGGATTAACAAACTGTGGTACATCTACACAATGGAGTACTACTCAGCAGTAAGAAAAAATGATATCCTAAAATTCAGGCAAATGGATGGATTTGGAGAATATCCTCCTGAGCGAGGTCTCACAAACTCAGAAAGATAAACAGGGGATGTACTCACTCATTAGTGG
>L1Subfamily12
TGGGTATACCCTAAAGATGCACATTCACTCCAAAGGCATTAGCTCAACTATGTTCATAGCAGCATTATTTAATAGCAAGAACCTGGAAACAACCTAGATGCCCCTCAACTGAAGAATGGATTAACAAACTGTGGTACATCTACACAATGGAGTACTACTCAGCAGTAAGAAAAAATGATATCCTAAAATTCAGGCAAATGGATGGATTTGGAGAATATCCTCCTGAGCGAGGTATCTCAAACCCAGAAAGATAAGCAGGGGATGTACTCACTCATTAGTGG
>L1Subfamily34
TGGGTATACCCTAAAGATGCACAGTCACTCCAAAGGCATTAGCTCAACTATGTTCATAGCAGCATTATTTAATAGCAAGAACCTGGAAACAACCTAGATGCCCCTCAACTGAAGAATGGATTAACAAACTGTGGTACATCTACACAATGGAGTACTACTCAGCAGTAAGAAAAAATGATATCCTAAAATTCAGGCAAATGGATGGATTTGGAGAATATCCTCCTGAGCGAGGTATCTCAAACCCAGAAAGATAAGCAGGGGATGTACTCACTCATTAGTGG
>L1Subfamily14
TGGGTATACCCTAAAGATGCACAGTTACTCCAAAGGCATTAGCTCAACTATGTTCATAGCAGCATTATTTAATAGCAAGAACCTGGAAACAACCTAGATGTCCCTCAACTGAAGAATGGATTAACAAACTGTGGTACATCTACACAATGGAGTACTACTCAGCAGTAAGAAAAAATGATATCCTAAAATTCAGGCAAATGGATGGACTTGGAGAATATCCTCCTGAGCGAGGTATCACAAACTCAGAAAGATAAGCAGGGGATGTACTCACTCATTAGTGG
>L1Subfamily36
TGGGTATACCCTAAAGATGCACAGTCACTCCAAAGGCATTAGCTCAACTATGTTCATAGCAGCATTATTTAATAGCAAGAACCTGGAAACAACCTAGATGTCCCTCAACTGAAGAATGGATTAACAAACTGTGGTACATCTACACAATGGAGTACTACTCAGCAGTAAGAAAAAATGATATCCTAAAATTCAGGCAAATGGATGGACTTGGAGAATATCCTCCTGAGCGAGGTATCACAAACTCAGAAAGATAAGCAGGGGATGTACTCACTCATTAGTGG
>L1Subfamily15
TGGGTATACCCTAATGATGCACAGTTACTCCAAAGGCATTAGCTCAACTATGTTCATAGCAGCATTATTTAATAGCAAGAACCTGGAAACAACCTAGATGTCCCTCAACTGAAGAATGGATTAACAAACTGTGGTACATCTACACAATGGAGTACTACTCAGCAGTAAGAAAAAATGATATCCTAAAATTCAGGCAAATGGATGGACTTGGAGAATATTCTCCTGAGCGAGGTATCACAAACTCAGAAAGATAAGCAGGGGATGTACTCACTCATTAGTGG
>L1Subfamily37
TGGGTATACCCTAATGATGCACAGTTACTCCAAAGGCATTAGCTCAACTATGTTCATAGCAGCATTATTTAATAGCAAGAACCTGGAAACAACCTAGATGTCCCTCAACTGAAGAATGGATTAACAAACTGTGGTACATCTACACAATGGAGTACTACTCAGCAGTAAGAAAAAATGATATCCTAAAATTCAGGCAAATGGATGGACTTGGAGAATATCCTCCTGAGCGAGGTATCACAAACTCAGAAAGATAAGCAGGGGATGTACTCACTCATTAGTGG
>L1Subfamily31
TGGGTATACCCTAAAGATGCACATTCACTCCAAAGGCATTAGCTCAACTATGTTCATAGCAGCATTATTTAATAGCAAGAACCTGGAAACAACCTAGATGCCCCTCAACTGAAGAATGGATTAACAAACTGTGGTACATCTACACAATGGAGTACTACTCAGCAGTAAGAAAAAATGATATCCTAAAATTCAGGCAAATGGATGGATTTGGAGAATATCCTCCTGAGCGAGGTATCACAAACCCAGAAAGATAAGCAGGGGATGTACTCACTCATTAGTGG
>L1Subfamily32
TGGGTATACCCTAAAGATGCACATTCACTCCAAAGGCATTAGCTCAACTATGTTCATAGCAGCATTATTTAATAGCAAGAACCTGGAAACAACCTAGATGCCCCTCAACTGAAGAATGGATTAACAAACTGTGGTACATCTACACAATGGAGTACTACTCAGCAGTAAGAAAAAATGATATCCTAAAATTCAGGCAAATGGATGGATTTGGAGAATATCCTCCTGAGCGAGGTATCACAAACCCAGAAAGATAAGCAGGGGATGTACTCACTCATTAGTGG
>L1Subfamily33
TGGGTATACCCTAAAGATGCACAGTCACTCCAAAGGCATTAGCTCAACTATGTTCATAGCAGCATTATTTAATAGCAAGAACCTGGAAACAACCTAGATGCCCCTCAACTGAAGAATGGATTAACAAACTGTGGTACATCTACACAATGGAGTACTACTCAGCAGTAAGAAAAAATGATATCCTAAAATTCAGGCAAATGGATGGATTTGGAGAATATCCTCCTGAGCGAGGTATCTCAAACCCAGAAAGATAAGCAGGGGATGTACTCACTCATTAGTGG
>L1Subfamily35
TGGGTATACCCTAAAGATGCACAGTCACTCCAAAGGCATTAGCTCAACTATGTTCATAGCAGCATTATTTAATAGCAAGAACCTGGAAACAACCTAGATGTCCCTCAACTGAAGAATGGATTAACAAACTGTGGTACATCTACACAATGGAGTACTACTCAGCAGTAAGAAAAAATGATATCCTAAAATTCAGGCAAATGGATGGATTTGGAGAATATCCTCCTGAGCGAGGTATCACAAACCCAGAAAGATAAGCAGGGGATGTACTCACTCATTAGTGG
>L1Subfamily46
TGGGTATACCCTAAAGATGCACAGTCACTCCAATGGCATTAGCTCAACTATGTTCATAGCAGCATTATTTAATAGCAAGAACCTGGAAACAACCTAGATGCCCCTCAACTGAAGAATGGATTAACAAACTGTGGTACATCTACACAATGGAGTACTACTCAGCAGTAAGAAAAAATGATATCCTAAAATTCAGGCAAATGGATGGATTTGGAGAATATCCTCCTGAGCGAGGTATCACAAACCCAGAAAGATAAGCAGGGGATGTACTCACTCATTAGTGG
>L1Subfamily1
TGGGTATACCCTAAAGATGCACAGTCACTCCAAAGGCATTAGCTCAACTATGTTCATAGCAGCATTATTTAATAGCAAGAACCTGGAAACAACCTAGATGCCCCTCAACTGAAGAATGGATTAACAAACTGTGGTACATCTACACAATGGAGTACTACTCAGCAGTAAGAAAAAATGATATCCTAAAATTCAGGCAAATGGATGGATTTGGAGAATATCCTCCTGAGCGAGGTATCACAAACCCAGAAAGATAAGCAGGGGATGTACTCACTCATTAGTGG
>L1Subfamily29
TGGGTATACCCTAAAGATGCACATTCACTCCAAAGGCATTAGCTCAACTATGTTCATAGCAGCATTATTTAATAGCAAGAACCTGGAAACAACCTAGATGCCCCTCAACTGAAGAATGGATTAACAAACTGTGGTACATCTACACAATGGAGTACTACTCAGCAGTAAGAAAAAATGATATCCTAAAATTCAGGCAAATGGATGGATTTGGAGAATATCCTCCTGAGCGAGGTATCACAAACCCAGAAAGATAAGCAGGGGATGTACTCACTCATTAGTGG
>L1Subfamily3
TGGGTATACCCTAAAGATGCACATTCACCCCAAAAGCATTAGCTCAACTATGTTCATAGCAGCATTATTTAATAGCAAGAACCTGGAAACAACCTAGATGCCCCTCAACTGAAGAATGGATTAACAAACTGTGGTACATCTACACAATGGAGTACTACTCAGCAGTAAGAAAAAATGATATCCTAAAATTCAGGCAAATGGATGGATTTGGAGAATATCCTCCTGAGCGAGGTATCACAAACCCAGAAAGATAAGCAGGGGATGTACTCACTCATTAGTGG
>L1Subfamily30
TGGGTATACCCTAAAGATGCACATTCACCCCAAAAGCATTAGCTCAACTATGTTCATAGCAGCATTATTTAATAGCAAGAACCTGGAAACAACCTAGATGCCCCTCAACTGAGGAATGGATTAACAAACTGTGGTACATCTACACAATGGAGTACTACTCAGCAGTAAGAAAAAATGATATCCTAAAATTCAGGCAAATGGATGGATTTGGAGAATATCCTCCTGAGCGAGGTATCACAAACCCAGAAAGATAAGCAGGGGATGTACTCACTCATTAGTGG
>L1Subfamily50
TGGGTATACCCAAAGGATGCACATTTACCCCAAAGGCATTAGCTCAACTATGTTCATAGCAGCATTATTTAATAGCAAGAACCTGGAAACAACCTAGATGCCCCTCAACTGAAGAATGGATTAACAAACTGTGGTACATCTACACAATGGAGTACTACTCAGCAGTAAAAAAAAATGACATCCTAAAATTCAGGCAAATGGATGGATTTGGAGAATATCCTCCTGAGTGAGGTATCACAAGCCCAGAAAGATAGGCATGGGATGTACTCACTCATAAGTGG
>L1Subfamily0
TGGGTATACCCAAAGGATGCACATTTACCCCAAAGGCATTAGCTCAACTATGTTCATAGCAGCATTATTTAATAGCAAGAACCTGGAAACAACCTAGATGCCCCTCAACTGAAGAATGGATTAACAAACTGTGGTACATCTACACAATGGAGTACTACTCAGCAGTAAAAAAAAATGACATCCTAAAATTCAGGCAAATGGATGGATTTGGAGAATATCCTCCTGAGTGAGGTATCACAAGCCCAGAAAGATAGGCATGGGATGTACTCACTCATAAGTGG
>L1Subfamily28
TGGGTATACCCAAAGGATGCACATTTACCCCAAAGGCATTAGCTCAACTATGTTCATAGCAGCATTATTTAATAGCAAGAACCTGGAAACAACCTAGATGCCCCTCAACTGAAGAATGGATTAACAAACTGTGGTACATCTACACAATGGAGTACTACTCAGCAGTAAAAAAAAATGACATCCTAAAATTCAGGCAAATGGATGGATTTGGAGAATATCCTCCTGAGTGAGGTATCACAAGCCCAGAAAGATAGGCATGGGATGTACTCACTCATAAGTGG
>L1Subfamily49
TGGGTATACCCAAAGGATGCACATTTACCCCAAGGGCATTAGCTCAACTATGTTCATAGCAGCATTATTTAATAGCCAGAACCTGGAAACAACCTAGATGCCCCTCAACTGAAGAATGGATTTAAAAATTGTGGTACATTTACACAATGGAGTACTACTCAGCAGTAAAAAAAAATGACATCCTGAAATTCAGGCAAATGGATGGATCTGGAGAGTATCATCCTGAGTGAGGTAACACAGACCCAGAAAGATAGACATGGTATGTACTCACTCATAAGTGG
>L1Subfamily6
TGGGTATACCCAAAGGATGCACATTTACCCCAAGGGCATTAGCTCAACTATGTTCATAGCAGCATTATTTAATAGCCAGAACCTGGAAACAACCTAGATGCCCCTCAACTGAAGAATGGATTAAAAAATTGTGGTACATTTACACAATGGAGTACTACTCAGCAGTAAAAAAAAATGACATCCTGAAATTCAGGCAAATGGATGGATCTGGAGAGTATCATCCTGAGTGAGGTAACACAGACCCAGAAAGATAGACATGGTATGTACTCACTCATAAGTGG
>L1Subfamily25
TGGGTATACCCAAAGGATGCACATTTACCCCAAGGGCATTAGCTCAACTATGTTCATAGCAGCATTATTTAATAGCCAGAACCTGGAAACAACCTAGATGCCCCTCAACTGAAGAATGGATTAAAAAATTGTGGTACATTTACACAATGGAGTACTACTCAGCAGTAAAAAAAAATGACATCCTGAAATTCAGGCAAATGGATGGATCTGGAGAGTATCATCCTGAGTGAGGTAACACAGACCCAGAAAGATAGACATGGTATGTACTCACTCATAAGTGG
>L1Subfamily51
TGGGTATACCCAAAGGATGCACATTTACCCCAAGGGCATTAGCTCAACTATGTTCATAGCAGCATTATTTAATAGCCAGAACCTGGAAACAACCTAGATGCCCCTCAACTGAAGAATGGATTAAAAAATTGTGGTACATTTACACAATGGAGTACTACTCAGCAGAAAAAAAAAATGACATCCTGAAATTCAGGCAAATGGATGGATCTGGAGAGTATCATCCTGAGTGAGGTAACACAGACCCAGAAAGATAGACATGGTATGTACTCACTCATAAGTGG
>L1Subfamily53
TGGGTATACCCAAAGGATGCACATTTACCCCAAGGGCATTAGCTCAACTATGTTCATAGCAGCATTATTTAATAGTCAGAACCTGGAAACAACCTAGATGCCCCTCAACTGAAGAATGGATTAAAAAATTGTGGTACATTTACACAATGGAGTACTACTCAGCAGAAAAAAAA--TGACATCCTGAAATTCAGGCAAATGGATGGATCTGGAGAGTATCATCCTGAGTGAGGTAACACAGACCCAGAAAGATAGACATGGTATGTACTCACTCATAAGTGG
>L1Subfamily27
TGGGTATACCCAAAGGATGCACATTTACCCCAAAGGCATTAGCTCAACTATGTTCATAGCAGCATTATTTAATAGCCAGAACCTGGAAACAACCTAGATGCCCCTCAACTGAAGAATGGATTAACAAATTGTGGTACATTTACACAATGGAGTACTACTCAGCAGTAAAAAAAAATGACATCCTAAAATTCAGGCAAATGGATGGATTTGGAGAGTATCATCCTGAGTGAGGTAACACAGGCCCAGAAAGATAGACATGGTATGTACTCACTCATAAGTGG
>L1Subfamily52
TGGGTATACCCAAAGGATGCACATTTACCCCAAGGGCATTAGCTCAACTATGTTCATAGCAGCATTATTTAATAGCCAGAACCTGGAAACAACCTAGATGCCCCTCAACTGAAGAATGGATTAAAAAATTGTGGTACATTTACACAATGGAGTACTACTCAGCAGTAAAAAAAAATGACATCCTAAAATTCAGGCAAATGGATGGATTTGGAGAGTATCATTCTGAGTGAGGTAACACAGGCCCAGAAAGATAGACATGGTATGTACTCACTCATAAGTGG
>L1Subfamily11
TGGGTATACCCAAAG-AGGCACATTTACTCCAAAGACACTTGCTCAACTATGTTCATAGCAGCTTTATTTAATAGCCAGAAACTGGAAACAACCTAGATGTCCCTCAACTAAAGAATGGATAAAGAAAATGTGGTACATTTACACAATGGAGTATTACTCAGCTGTTAAAAAAAATGACATCATGAAATTCAGGCAAATGGATGGAACTAGAAAAAATCATCCTGAGTGAGGTAACCCAGACCCAGAAAGACAAACATGGTATGTACTCACTTATAAGTGG
>L1Subfamily17
TGGGTATACCCAAAG-AGGCACATTTACTCCAAAGACACTTGCTCAACTATGTTCATTGTAGCTTTATTTAATAGCCAGAAACTGGAAACAACCTAGATGTCCCTCAACTGAAGAATGGATAAAGAAAATGTGGTACATTTACACAATGGAGTATTACTCAGCTGTTAAAAAAAATGACATCATGAAATTCAGGCAAATGGATGGAACTAGAAAAAATCATCCTGAGTGAGGTAACCCAGACCCAGAAAGACAAATATGGTATGTATTCACTTATAAGTGG
>L1Subfamily26
TGGGTATACCCAAAGGATGCACATTTACCACAAGGACATTTGCTCAACTATGTTCATAGCAGCATTATTTAATAGCCAGAACCTGGAAACAACCTAGATGCCCCTCAACTGAAGAATGGATTAAAAAAATGTGGTACATTTACACAATGGAGTACTACTCAGCAGTAAAAAAAAATGACATCCTGAAATTCAGGCAAATGGATGGAACTAGAAAATATCATCCTGAGTGAGGTAACACAGACCCAGAAAGATAAACATGGTATGTACTCACTCATAAGTGG
>L1Subfamily21
TGGGTATACCCAAAGGATGCACATTTACCACAAGGACATTTGCTCAACTATGTTCATAGCAGCATTATTTAATAGCCAGAACCTGGAAACAACCTAGATGCCCCTCAACTGAAGAATGGATTAAAAAAATGTGGTACATTTACACAATGGAGTATTACTCAGCAGTAAAAAAAAATGACATCTTGAAATTCAGGCAAATGGATGGAACTAGAAAAAATCATCCTGAGTGAGGTAACCCAGACCCAGAAAGACAAACATGGTATGTACTCACTCATAAGTGG
>L1Subfamily23
TGGGTATACCCAAAGGATGCACATTTACCACAAGGACATTTGCTCAACTATGTTCATAGCAGCATTATTTAATAGCCAGAACCTGGAAACAACCTAGATGCCCCTCAACTGAAGAATGGATTAAAAAAATGTGGTACATTTACACAATGGAGTATTACTCAGCAGTAAAAAAAAATGACATCTTGAAATTCAGGCAAATGGATGGAACTAGAAAAAATCATCCTGAGTGAGGTAACACAGACCCAGAAAGACAAACATGGTATGTACTCACTCATAAGTGG
>L1Subfamily10
TGGGTATACCCAAAGGATGCACATTTACCCCAAGGACATTTGCTCAACTATGTTCATAGCAGCATTATTTAATAGCCAGAACCTGGAAACAACCTAGATGCCCCTCAACTGAAGAATGGATTAAAAAAATGTGGTACATTTACACAATGGAGTACTACTCAGCAGTAAAAAAAAATGACATCCTGAAATTCAGGCAAATGGATGGAACTAGAAAAAATCATCCTGAGTGAGGTAACACAGACCCAGAAAGACAAACATGGTATGTACTCACTCATAAGTGG
>L1Subfamily24
TGGGTATACCCAAAGGATGCACATTTACCACAAGGACATTTGCTCAACTATGTTCATAGCAGCATTATTTAATAGCCAGAACCTGGAAACAACCTAGATGCCCCTCAACTGAAGAATGGATTAAAAAAATGTGGTACATTTACACAATGGAGTACTACTCAGCAGTAAAAAAAAATGACATCCTGAAATTCAGGCAAATGGATGGAACTAGAAAAAATCATCCTGAGTGAGGTAACACAGACCCAGAAAGACAAACATGGTATGTACTCACTCATAAGTGG
>L1Subfamily8
TGGGTATACCCAAAAGATGCTCAATTACCACAAGGACACTTGCTCAACTATGTTCATAGCAGCATTATTTAATAGCCAGAACCTGGAAACAACCTAGATGCCCCTCAACCAAAGAATGGATAAAGAAAATGTGGTACATTTACACAATGGAGTATTACTCAGCAGTAAAAAAAAATGACATCATGAAATTCAGGCAAATGGATGGAACTAGAAAAAATCATCCTGAGTGAGGTAACCCAGACCCAGAAAGACAAACATGGTATGTACTCACTCATAAGTGG
>L1Subfamily22
TGGGTATACCCAAAGGATGCTCAATTACCACAAGGACACTTGCTCAACTATGTTCATAGCAGCATTATTTAATAGCCAGAACCTGGAAACAACCTAGATGCCCCTCAACTAAAGAATGGATAAAGAAAATGTGGTACATTTACACAATGGAGTATTACTCAGCAGTAAAAAAAAATGACATCATGAAATTCAGGCAAATGGATGGAACTAGAAAAAATCATCCTGAGTGAGGTAACCCAGACCCAGAAAGACAAACATGGTATGTACTCACTCATAAGTGG
>L1Subfamily19
TGGGTATACCCAAAAGATGCTCAATTACCACAAGGACACTTGCTCAACTATGTTCATAGCAGCATTATTTAATAGCCAGAACCTGGAAACAACCTAGATGCCCCTCAACTAAAGAATGGATAAAGAAAATGTGGTACATTTACACAATGGAGTATTACTCAGCAGTAAAAAACAATGACATCATGAAATTCAGGCAAATGGATGGAACTAGAAAAAATCATCCTGAGTGAGGTAACCCAGACCCAGAAAGACAAACATGGTATGTACTCACTCATAAGTGG
>L1Subfamily20
TGGGTATACCCAAAGGATGCTCAATTACCACAAGGACACTTGCTCAACTATGTTCATAGCAGCTTTATTTAATAGCCAGAACCTGGAAACAACCTAGATGCCCCTCAACTGAAGAATGGATAAAGAAAATGTGGTACATTTACACAATGGAGTATTACTCAGCTGTTAAAAACAATGACATCATGAAATTAAGGCAAATGGATGGAACTAGAAAAAATCATCCTGAGTGAGGTAACCCAGACCCAGAAAGACAAACATGGTATGTACTCACTCATAAGTGG
>L1Subfamily47
TGGGTATACCCAAAGGATGCTCAATTACCACAAGGACACTTGCTCAACTATGTTCATAGCAGCTTTATTTAATAGCCAGAACCTGGAAACAACCTAGATGTCCCTCAACTGAAGAATGGATAAAGAAAATGTGGTACATTTACACAATGGAGTATTACTCAGCTGTTAAAAACAATGACATCAGGAAATTAAGGCAAATGGATGGAACTAGAAAAAATCATCCTGAGTGAGGTAACCCAGACCCAGAAAGACAAACATGGTATGTACTCACTCATAAGTGG
>L1Subfamily7
TGGGTATACCCAAAGGATGCTCAATTACCACAAGGACACTTGCTCAACTATGTTCATAGCAGCTTTATTTAATAGCCAGAACCTGGAAACAACCTAGATGTCCCTCAACTGAAGAATGGATAAAGAAAATGTGGTACATTTACACAATGGAGTATTACTCAGCTGTTAAAAACAATGACATCATGAAATTCAGGCAAATGGATGGAACTAGAAAAAATCATCCTGAGTGAGGTAACCCAGACCCAGAAAGACAAACATGGTATGTACTCACTCATAAGTGG
>L1Subfamily18
TGGGTATACCCAAAGGATGCTCAATTACCACAAGGACACTTGCTCAACTATGTTCATAGCAGCTTTATTTAATAGCCAGAAACTGGAAACAACCTAGATGTCCCTCAACTGAAGAATGGATAAAGAAAATGTGGTACATTTACACAATGGAGTATTACTCAGCTGTTAAAAACAATGACATCATGAAATTCAGGCAAATGGATGGAACTAGAAAAAATCATCCTGAGTGAGGTAACCCAGACCCAGAAAGACAAACATGGTATGTACTCACTTATAAGTGG
