# Supplementary material for: Tracing the history of LINE and SINE extinction in sigmodontine rodents
Source: Mob DNA. 2019 May 21;10:22. doi: 10.1186/s13100-019-0164-5 (PMC6530004; doi:10.1186/s13100-019-0164-5)
Supplement: Supplementary file 6 — Alignment of B1 subfamily sequences used in the tables and figures. CpG sites with evidence of methylation-induced mutations were removed from the alignment. (FA 7 kb) [file 13100_2019_164_MOESM6_ESM.fa]

>B1Subfamily4
ATGGTGGCACCTGTAATCCCAGCACTGGAGGTAGAGGCAGGGAT---CAGGAGTTAGGTCATCCTCGGCTACATAGAGTTTGAGGCCAGCCTGGGCT---ACAT---GAGACCCTGTCTCAAAAA
>B1Subfamily32
ATGGTGGCACCTGTAATCCCAGCACTGGAGGTGGAGGCAGGGAT---CAGGAGTTAGGTCATCCTCAGCTACATAGAGTTTGAGGCCAGCCTGGGCT---ACAT---GAGACCCTGTCTCAAAAA
>B1Subfamily31
ATGGTGGCACCTGTAATCCCAGCACTGGAGGTAGAGGCAGGGAT---CAGGAGTTAGGTCATCCTCAGCTACATAGAGTTTGAGGCCAGCCTGGGCT---ACAT---GAGACCCTGTCTCAAAAA
>B1Subfamily48
ATGGTGGCACCTGTAATCCCAGCACTGGAGGCTGAGGCAGGGATT-CTATAAATTAGGCCAGCCTGGGCTACATAGAGTTCCAGGCCAGCCTGGGCT---ACATAGTGAGACCCTGTCTCAAAAA
>B1Subfamily22
ATGGTGGCACCTGTAATCCCAGCACTGGAGGCTGAGGCAGGGATTGCTATGAGTTAGGCCAGCCTGGGCTACATAGAGTTCCAGGCCAGCCAGGGCT---ACATAGTGAGACCCTGTCTCAAAAA
>B1Subfamily35
ATGGTGGCACCTGTAATCCCAGCACTGGAGGCTGAGGCAGGGATTGCTATGAGTTAGGCCAGCCTGGGCTACATAGAGTTCCAGGCCAGCCTGGGCT---ACAGAGTGAGACCCTGTCTCAAAAA
>B1Subfamily8
ATGGTGGCACCTGTAATCCCAGCACTGGAGGCTGAGGCAGGGATT-CTATGAGTTAGGCCAGCCTGGGCTACATAGAGTTCCAGGCCAGCCTGGGCT---ACATAGTGAGACCCTGTCTCAAAAA
>B1Subfamily44
ATGGTGGCACCTTTAATCCCAGCACTGGAGGCAGAGGCAGGGATCTCTGTGAGTTAGGCCAGCCTGGTCTACATAGAGTTCCAGGCCAGCCAGGGCT---ACATAGTGAGACCCTGTCTCAAAAA
>B1Subfamily15
ATGGTGGCACCTTTAATCCCAGCACTGGAGGCAGAGGCAGGGATCTCTGTGAGTTAGGCCAGCCTGGTCTACATAGAGTTCCAGGCCAGCCAGGGCT---ACATAGTGAGACCCTGTCTCAAAAA
>B1Subfamily40
ATGGTGGCACCTTTAATCCCAGCACTGGAGGCAGAGGCAGGGATCTCTGTGAGTTAGGCCAGCCTGGTCTACATAGAGTTCCAGGCCAGCCAGGGCT---ACATAGTGAGACCCTGTCTCAAAAA
>B1Subfamily20
ATGGTGGCACCTTTAATCCCAGCACTGGAGGCAGAGGCAGGGATCTCTGTAAGTTAGGCCAGCCTGGTCTACATAGAGTTCCAGGACAGCCAGGGCT---ACATAGTAAGACCCTGTCTCAAAAA
>B1Subfamily24
ATGGTGGCACCTTTAATCCCAGCACTGGAGGCAGAGGCAGGGATCTCTGTGAGTTAGGCCAGCCTGGTCTACATAGAGTTCCAGGACAGCCAGGGCT---ACATAGAGAGACCCTGTCTCAAAAA
>B1Subfamily59
ATGGTGGCACCTTTAATCCCAGCACTGGAGGCAGAGGCAGGGATCTCTGTGAGTTAGGCCAGCCTGGTCTACATAGAGTTCCAGGACAGCCAGGGCT---ACATAGTGAGATCCTGTCTCAAAAA
>B1Subfamily34
ATGGTGGCACCTTTAATCCCAGCACTGGAGGCAGAGGCAGGGATCTCTGTGAGTTAGGCCAGCCTGGTCTACATAGAGTTCCAGGTCAGCCAGGGCT---ACATAGTGAGACCCTGTCTCAAAAA
>B1Subfamily21
ATGGTGGCACCTTTAATCCCAGCACTGGAGGCAGAGGCAGGGATCTCTGTGAGTTAGGCCAGCCTGGTCTACATAGAGTTCCAGGCCAGCCAGGGCT---ACATAGTGAGACCCTGTCTCAAAAA
>B1Subfamily23
ATGGTGGCACCTTTAATCCCAGCACTGGAGGCAGAGGCAGGGATCTCTGTGAGTTAGGCCAGCCTGGTCTACATAGAGTTCCAGGCCAGCCAGGGCT---ACATAGTGAGACCCTGTCTCAAAAA
>B1Subfamily1
ATGGTGGCACCTTTAATCCCAGCACTGGAGGCAGAGGCAGGGATCTCTGTGAGTTAGGCCAGCCTGGTCTACATAGAGTTCCAGGACAGCCAGGGCT---ACATAGTGAGACCCTGTCTCAAAAA
>B1Subfamily39
GTGGTGGCACTGTTAGTCCCAGCACTGGAGGCAGAGGCAGGGATCTCTGTGAGTTAGGCCAGCCTGGTCTACAAAGAGTTCCAGGACAGCCAGGACTGTTACACAGAAAA-CTCTGTCTCAAAAA
>B1Subfamily19
GTGGTGGCACCATTAGTCCCAGCACTGGAGGCAGAGGCAGGGATCTCTGTGAGTTAGGCCAGCCTGGTCTACAAAGAGTTCCAGGACAGCCAGGACTGTTACACAGAAAA-CCCTGTCTCAAAAA
>B1Subfamily18
GTGGTGGCACCTTTAATCCCAGCACTGGAGGCAGAGGCAGGGATCTCTGTGAGTTAGGCCAGCCTGGTCTACAAAGAGTTCCAGGACAGCCAGGACT---ACACAGAGAAACCCTGTCTCAAAAA
>B1Subfamily29
GTGGTGGCACCTTTAATCCCAGCACTGGAGGCAGAGGCAGGGATCTCTGTGAGTTAGGCCAGCCTGGTCTACAGAGAGTTCCAGGACAGCCAGGACT---ACACAGAGAAACCCTGTCTCAAAAA
>B1Subfamily28
GTGGTGGCACCTTTAGTCCCAGCACTGGAGGCAGAGGCAGGGATCTCTGTGAGTTAGGCCAGCCTGGTCTACAAAGAGTTCCAGGACAGCCAGGACT---ACACAGAGAAACCCTGTCTCAAAAA
>B1Subfamily30
GTGGTGGCACCTTTAATCCCAGCACTGGAGGCAGAGGCAGGGATCTCTGTGAGTTAGGCCAGCCTGGTCTACAAAGAGTTCCAGGACAGCCAGGACT---ACACAGAGAAACCCTGTCTCAAAAA
>B1Subfamily12
GTGGTGGCACCTTTAATCCCAGCACTGGAGGCAGAGGCAGGGATCTCTGTGAGTTAGGCCAGCCTGGTCTA-AGAGAGTTCCAGGACAGCCAGGGCT---ATACAGAGAAACCCTGTCTCAAAAA
>B1Subfamily6
GTGGTGGCACCTTTAATCCCAGCACTGGAAGCAGAGGCAGGAATCTCTGTGAGTTAGGCCAGCCTGGTCTACAGAGAGTTCCAGGACAGCCAGGGCT---ACACAGAGAAACCCTGTCTCAAAAA
>B1Subfamily47
ATGGTGGCACCTTTAATCCCAGCACTGGAGGCAGAGGCAGGGATCTCTGTGAGTTAGGCCAGCCTGGTCTACACAGAGTTCCAGGACAGCCAGGGCT---ACACAGAGAAACCCTGTCTCAAAAA
>B1Subfamily10
GTGGTGGCACCTTTAATCCCAGCACTGGAGGCAGAGGCAGGGATCTCTGTGAGTTAGGCCAGCCTGGTCTACAGAGAGTTCCAGGACAGCCAGGGCT---ACACAGAGAAACCCTGTCTCAAAAA
>B1Subfamily53
GTGGTGGCACCTTTAATCCCAGCACTGGAGGCAGAGGCAGGGATCTCTGTGAGTTAGGCCAGCCTGGTCTACAGAGAGTTCCAGGACAGCCAGGGCT---ACACAGAGAAACCCTGTCTCAAAAA
>B1Subfamily26
GTGGTGGCACCTTTAATCCCAGCACTGGAGGCAGAGGCAGGGATCTCTG--AGTTAGGCCAGCCTGGTCTACAGAGAGTTCCAGGACAGCCAGGGCT---ACACAGAGAAACCCTGTCTCAAAAA
>B1Subfamily43
GTGGTGGCACCTTTAATCCCAGCACTGGAGGCAGAGGCAGGGATCTCTG--AGTTAGGCCAGCCTGGTCTACAGAGAGTTCCAGGACAGCCAGGGCT---ACACAGAGAAACCCTGTCTCAAAAA
>B1Subfamily5
GTGGTGGCACCTTTAATCCCAGCACTGGAGGCAGAGGCAGGGATCTCTG--AGTTAGGCCAGCCTGGTCTACAGAGAGTTCCAGGACAGCCAGGGCT---ACACAGAGAAACCCTGTCTCAAAAA
>B1Subfamily42
GTGGTGGCACCTTTAATCCCAGCACTGGAGGCAGAGGCAGGGATCTCTG--AGTTAGGCCAGCCTGGTCTACAGAGAGTTCCAGGACAGCCAGGGCT---ACACAGAGAAACCCTGTCTCAAAAA
>B1Subfamily14
GTGGTGGCATCTTTAATCCCAGCACTGGAGGCAGAGGCAGGGATCTCTGTGAGTTAGGCCAGCCTGGTCTACAGAGAGTTCCAGGACAACCAGGGCT---ACACAGAGAAACCCTGTCTCAAAAA
>B1Subfamily38
GTGGTGGCACCTTTAATCCCAGCACTGGAGGCAGAGGCAGGGATCTCTGTGAGTTAGGCCAGCCTGGTCTACAGAGAGTTCCAGGACAGCCAGGGCT---ACACAGAGAAACCCTGTCTTTAAAA
>B1Subfamily37
GTGGTGGCACCTTTAATCCCAGCACTGGAGGCAGAGGCAGGGATCTCTGTGAGTTAGGCCAGCCTGGTCTACAGAGAGTTCCAGGACAGCCAGGGCT---ACACAGAGAAACCCTGTCTTGAAAA
>B1Subfamily56
GTGGTGGCACCTTTAATCCCAGCACTGGAGGCAGAAGCAGGGATCTCTGTGAGTTAGGCCAGCCTGGTCTACAGAGAGTTCCAGGACAGCCAGGGCT---ACACAGAGAAACCCTGTCTTAAAAA
>B1Subfamily2
GTGGTGGCACCTTTAATCCCAGCACTGGAGGCAGAGGCAGGGATCTCTGTGAGTTAGGCCAGCCTGGTCTACAGAGAGTTCCAGGACAGCCAGGGCT---ACACAGAGAAACCCTGTCTTAAAAA
>B1Subfamily58
GTGGTGGCACCTTTAATCCCAGCACTGGAGGCAGAGGCAGGGATCTCTGTGAGTTAGGCCAGCCTGGTCTACAGATAGTTCCAGGACAGCCAGGGCT---ACACAGAGAAACCCTGTCTCAAAAA
>B1Subfamily36
GTGGTGGCACCTTTAATCCCAGCACTGGAGGCAGAGGCAGGGATCTCTGTGAGTTAGGCCAGCCTGGTCTACAGAGAGTTCCAGGACAGCCAAGGCT---ACACAAAGAAACCCTGTCTCAAAAA
>B1Subfamily3
GTGGTGGCACCTTTAATTCCAGCACTGAAGGCAGAGGCAGGGATCTCTGTGAGTTAGGCCAGCCTGGTCTACAGAGAGTTCCAGGACAGCCAGGGCT---ACACAGAGAAACCCTGTCTCAAAAA
>B1Subfamily17
GTGGTGGCACCTTTAATCCCAGCACTAGAGGCAGAGGCAAGGATCTCTGTGAGTTAGGCCAGCCTGGTCTACAGAGAGTTCCAGGACAGCCAGGGCT---ACACAGAGAAACCCTGTCTCAAAAA
>B1Subfamily16
GTGGTGGCACCTTTAATCCCAGTACTGGAGGCAGAGGCAGGGATCTCTGTGAGTTAGGCCAGTCTGGTCTACAGAGAGTTCCAGGACAGCCAGGGCT---ACACAGAGAAACCCTGTCTCAAAAA
>B1Subfamily54
GTGGTGGCACCTTTAATCCCAGCACTGGAGGCAGAGGCAGGGATCTCTGTGAGTTAGGCCAGCCTGGTCTACAGAGAGTTCCAGGACAGCCAGGGCT---ACACAGAGAAACCTTGTCTCAAAAA
>B1Subfamily55
GTGGTGGCACCTTTAATCCCAGCACTGGAGGCAGAGGCAGGGATCTCTGTGAGTTAGGCCAGCCTGGTCTACAGAGAGTTCCAGGACAGCCAGGGCT---ACACAGAGAAACCATGTCTCAAAAA
>B1Subfamily50
GTGGTGGCACCTTTAATCCCAGCACTGGAGGCAGAGGCAGGGATCTCTGTGAGTTAGGCCAGCCTGGTCTACAGAGAGTTCCAGGACAGCCAGGGCT---ACACAGAGAAACCCTGTCTCAAACA
>B1Subfamily7
-TGGTGGCACCTTTAATCCCAGCACTGGAGGCAGAGGCAGGGATCTCTGTGAGTTAGGCCAGCCTGGTCTACAGAGAGTTCTAGGACAGCCAGAGCT---ACACAGAGAAACCCTGTCTCAAAAA
>B1Subfamily41
GTGGTGGCACCTTTAATCCCAGCACTGGAGGCAGAGGCAGGGATCTCTGTGAGTTAGGCCAGCCTGGTCTACAGAGAGTTCCAGGACAGCCAGGGCT---ACACAGAGAAACCCTGTCTGGAAAA
>B1Subfamily45
GTGGTGGCACCTTTAATCCCAGCACTGGAGGCAGAGGCAGGGATCTCTGTGAGTTAGGCCAGCCTGGTCTACAGAGAGTTCCAGGACAGCCAGGGCT---ACACAGAGAAACCCTGTCTAGAAAA
>B1Subfamily52
GTGGTGGCACCTTTAATCCCAGCACTGGAGGCAGAGGCAGGGATCTCTGTGAGTTAGGCCAGCCTGGTCTACAGAGAGTTCCAGGACAGCCAGGGCT---ACACAGAGAAACCCTGTCTCAAAAA
>B1Subfamily13
GTGGTGGCACCTTTAATCCCAGCACTGGAGGCAGAGGCAGGGATCTCTGTGAGTTAGGCCAGCCTGGTCTACAGAGAGTTCCAGGACAGCCAAGGCT---ACACAAAGAAACCCTGTCTCAAAAA
>B1Subfamily51
GTGGTGGCACCTTTAATCCCAGCACTGGAGGCAGAGGCAGGGATCTCAGTGAGTTAGGCCAGCCTGGTCTACAAAGAGTTCCAGGACAGCCAGGGCT---ACACAGAGAAACCCTGTCTCAAAAA
>B1Subfamily49
GTGGTGGCACCTTTAATCCCAGCACTGGAGGCAGAGGCAGGGATCTCTGTGAGTTAGGCCAGCCTGGTCTACAGAGAGTTCCAGGACAGCCAGGGCT---ACACAGAGAAACCCTGTCTCCAAAA
>B1Subfamily46
GTGGTGGCACCTTTAATCCCAGCACTGGAGGCAGAGGCAGGGATCTCTGTGAGTTAGGCCAGCCTGGTCTACAGAGAGTTCCAGGACAGCCAGGGCT---ACACAGAGAAACCCTGTCTCAGAAA
>B1Subfamily25
GTGGTGGCACCTTTAATCCCAGCACTGGAGGCAGAGGCAGGGATCTCTGTGAGTTAGGCCAGCCTGGTCTACAGAGAGTTCCAGGACAGCCAAGGCT---ACACAGAGAAACCCTGTCTCAAAAA
>B1Subfamily57
GTGGTGGCACCTTTAATCCCAGCACTGGAGGCAGAGGCAGGGATCTCTGTGAGTTAGGCCAGCCTGGTCTACAGAAAGTTCCAGGACAGCCAGGGCT---ACACAGAGAAACCCTGTCTCAAAAA
>B1Subfamily0
GTGGTGGCACCTTTAATCCCAGCACTGGAGGCAGAGGCAGGGATCTCTGTGAGTTAGGCCAGCCTGGTCTACAGAGAGTTCCAGGACAGCCAGGGCT---ACACAGAGAAACCCTGTCTCAAAAA
