# Supplementary material for: Tracing the history of LINE and SINE extinction in sigmodontine rodents
Source: Mob DNA. 2019 May 21;10:22. doi: 10.1186/s13100-019-0164-5 (PMC6530004; doi:10.1186/s13100-019-0164-5)
Supplement: Supplementary file 7 — Alignment of L1 subfamily sequences based on RepeatScout-generated seeds and S. hispidus genome. CpG sites with evidence of methylation-induced mutations were removed from the alignment. (FA 21 kb) [file 13100_2019_164_MOESM7_ESM.fa]

>subfamily0
tgggtataccctaaagatgcacagtcactccaaaggcattagctcaactatgttcatagcagcattatttaatagcaagaacctggaaacaacctagatgcccctcaactgaagaatggattaacaaactgtggtacatctacacaatggagtactactcagcagtaagaaaaaatgatatcctaaaattcaggcaaatggatggatttggagaatatcctcctgagcgaggtatcacaaacccagaaagataagcaggggatgtactcactcattagtgg
>subfamily1
tgggtataccctaaagaggcacattcactccaaaggtattagctcaactatgttcatagcagcattatttaatagcaagaacctggaaacaacctagatgtccctcaactgaagaatggattaacaaactgtggtacatctacacaatggaatactactcagcagtaagaaaaaatgatatcctaaaattcaggcaaatggatggatttggagaatatcctcctgagcgaagtctcacaaactcagagagataagcaggggatgtactcactcactagtgg
>subfamily2
tgggtatacccaaaggatgcacatttaccccaagggcattagctcaactatgttcatagcagcattatttaatagccagaacctggaaacaacctagatgcccctcaactgaagaatggattaacaaattgtggtacatttacacaatggagtactactcagcagtaaaaaaaaatgacatcctaaaattcaggcaaatggatggatttggagagtatcatcctgagtgaggtaacacaggcccagaaagatagacatggtatgtactcactcataagtgg
>subfamily3
tgggtataccctaaagatgcacattcaccccaaaagcattagctcaactatgttcatagcagcattatttaatagcaagaacctggaaacaacctagatgcccctcaactgaagaatggattaacaaactgtggtacatctacacaatggagtactactcagcagtaagaaaaaatgatatcctaaaattcaggcaaatggatggatttggagaatatcctcctgagcgaggtatcacaaacccagaaagataagcaggggatgtactcactcattagtgg
>subfamily4
taggtataccctaaagatgcacattcaccccaaaagcattagctcaactatgttcatagcagcattatttaatagcaagaacctggaaacaacctagatgcccctcaactgaggaatggattaacaagctgtggtacatctacacaatggagtactactcagcagtaagaaaaaatgatattctaaaattcaggcaaatggatggatatggagaatatcctcctgagcgaggtatcacaatcccagaaagagaagcaggggatgtactcactcattagtgg
>subfamily5
tgggtataccctaaagaggcacattcactccaaaggtattagctcaactatgttcatagcagcattatttaatagcaagaacctggaaacaacctagatgtccctcaactgaagaatggattaacaaactgtggtacatctacacaatggaatactactcagcagtaagaaaaaatgatatcctaaaattcaggcaaatggatggatttggagaatatcctcctgagcgaggtatcacaatctcagagagataagcaggggatgtactcactcactagtgg
>subfamily6
tgggtataccctaaagatgcacattcactccaaaggcattagctcaactatgttcatagcagcattatttaatagcaagaacctggaaacaacctagatgcccctcaactgaagaatggattaacaaactatggtacatttacacaatggagtactactcagcagtgagaaaaaatgatatcctaaaattcaggcaaatggatggatttggagaatatcctcctgagcgaggtctcacaaactcagaaagataaacaggggatgtactcactcattagtgg
>subfamily8
tgggtatacccaaaagatgcacatttaccacaaggacatttgctcaactatgttcatagcagcattatttaatagccagaacctggaaacaacctagatgcccctcaactgaagaatggattaaaaaaatgtggtacatttacacaatggagtattactcagcagtaaaaaaaaatgacatcttgaaattcaggcaaatggatggaactagaaaaaatcatcctgagtgaggtaacccagacccagaaagacaaacatggtatgtactcactcataagtgg
>subfamily7
tgggtataccctaaagatgcacattcaccccaaaagcattagctcaactatgttcatagcagcattatttaatagcaagaatctggaaacaacctagatgcccctcaactgaagaatggattaacaaactgtggtacatctacacaatggagtactactcagcagtaagaaaaaatgatatcctaaaattcaggcaaatggatggatttggagaatatcctcctgagcgaggtatcacaaacccagaaagataagcaggggatgtactcactcattagtgg
>subfamily9
tgggtataccctaaagatgcacattcaccccaaaagcattagctcaactatgttcatagcagcattatttaatagcaagaacctggaaacaacctagatgcccctcaactgaggaatggattaacaaactgtggtacatctacacaatggagtactactcagcagtaagaaaaaatgatatactaaaattcaggcaaatggatggatttggagaatatcctcctgagcgaggtctcacaaacccagaaggataagcaggggatgtactcactcattagtgg
>subfamily10
tgggtataccctaaagaggcacattcactccaaaggtattagctcaactatgttcatagcagcattatttaatagcaagaacctggaatcaacctagatgtccctcaactgaagaatggattaacaaactgtggtacatctacacaatggaatactactcagcagtaagaaaaaatgatatcctaaaattcaggcaaatggatggatttggagaatatcctcctgagcgaagtatcacaaactcagagagataagcaggggatgtacccactcactagtgg
>subfamily11
tgggtataccctaaagaggcacattcactccaaaggtattagctcaactatgttcatagcagcattatttaatagcaagaacctggaaacaacctagatgtccctcaactgaagaatggattaacaaactgtggtacatctacacaatggaatactactcagcagtaagaaaaaatgatatcctaaaattcaggcaaatggatggatttggagaatatcctcctgagcgaggtatcacaaactcagaaagataagcaggggatgtactcactcattagtgg
>subfamily12
tgggtataccctaaagaggcacattcactccaaaggtattagctcaactatgttcatagcagcattatttaatagcaagaacctggaaacaacctagatgtccctcaactgaagaatggattaacaaactgtggtacatctacacaatggaatactacgcagcagtaagaaaaaatgatatcctaaaattcaggcaaatggatggatttggagaatatcctcctgagcgaagtctcacaaactcagagagataagcaggggatgtactcactcactaatgg
>subfamily13
tgggtataccctaaagatgcacagttactccaaaggcattagctcaactatgttcatagcagcattatttaatagcaagaacctggaaacaacctagatgtccctcaactgaagaatggattaacaaactgtggtacatctacacaatggagtactactcagcagtaagaaaaaatgatatcctaaaattcaggcaaatggatggacttggagaatatcctcctgagcgaggtatcacaaactcagaaagataagcaggggatgtactcactcattagtgg
>subfamily14
tgggtataccctaaagaggcacattcactccaaaggtattagctcaactatgttcatagcagcattatttaatagcaagaacctggaaacaacctagatgtccctcaactgaagaatggattaacaaactgtggtacatctacacaatggaatactactctgcagtaaggaaaaatgatattctaaaattcaggcaaatggatggatttggagaatatcctcctgagcgaagtctcacaaactcagagagataagcaggggatgtactcactcactagtgg
>subfamily15
tgggtataccctaatgatgcacagttactccaaaggcattagctcaactatgttcatagcagcattatttaatagcaagaacctggaaacaacctagatgtccctcaactgaagaatggattaacaaactgtggtacatctacacaatggagtactactcagcagtaagaaaaaatgatatcctaaaattcaggcaaatggatggacttggagaatattctcctgagcgaggtatcacaaactcagaaagataagcaggggatgtactcactcattagtgg
>subfamily16
tgggtataccctaaagaagcacattcataccaaaggtattagctcaactatgttcatagcagcattatttaatagcaagaacctggaaacaacctagatgtccctctactgaagaatggattaacaaactgtggtacatctacacaatggaatactactcagcagtaagaaaaaacgatatccaaaaattcaggcaaatggagggatttggagaatatcctcctgagcgaggtatcacaatctcagagagataagcaggggatgtactcactcactagtgg
>subfamily17
tgggtataccctaaagaggcacattcactccaaaggtattagctcaactatgttcatagcagcattatttaatagcaagaacctggaaacaacctagatgtccctcaactgaagaatggattaacaaactgtggtacatctacacaatggaatactacgcagcagcaaggaaaaatgatatcctaaaattcaggcaaatggatggatttggagaatatcctcctgagcgaagtctcacaaactcagagagataagcaggggatgtactcactcactagtgg
>subfamily18
tgggtataccctaaagaggcacagtcactccaaaggtattagctcaactatattcatagcagtattatttaatagcaagaacctggaaacaacctagatgtccctcaactgaagaatggattaacaaattgtggtacatctacacaatggaatactactcagcagtaagaaaaaatgatatcctaaaattcaggcaaatggatggatttggaaaatatcctcctgagtgaggtatcacaaacttagaaagacaagcaggggatgtactcactcattagtgg
>subfamily19
tgggtatacccaaaggatgctcaattaccacaaggacacttgctcaactatgttcatagcagctttatttaatagccagaacctggaaacaacctagatgtccctcaactgaagaatggataaagaaaatgtggtacatttacacaatggagtattactcagctgttaaaaacaatgacatcatgaaattcaggcaaatggatggaactagaaaaaatcatcctgagtgaggtaacccagacccagaaagacaaacatggtatgtactcactcataagtgg
>subfamily20
tgggtataccctaaagatgcacattcaccccaaaagcattagctcaactatgttcatagcagcattatttgatagcaagaacctggaaacaacctagatgcccctcaactgaggaatggattaacaaactgtggtacatctacacaatggagtactactcagcagtaagaaaaaatgatatactaaaattcaggcaaatggatggatttggagaatatcctcctgagcgaggtctcacaaacccagaaggataagcaggggatgtactcactcattagtgg
>subfamily21
tgggtataccctaaagatgcacattcactccaaaggcattagctcaactatgttcatagcagcattatttaatagcaagaacctggaagcaacctagatgcccctcaactgaagaatggattaacaaactgtggtacatctacacaatggagtactactcagcagtaagaaaaaatgatatcctaaaattcaggcaaatggatggatttggagaatatcctcctgagcgaggtatctcaaacccagaaagataagcaggggatgtactcactcattagtgg
>subfamily22
tgggtatacccaaaagatgctccattaccacaaggacacttgctcaactatgttcatagcagctttatttaatagccagaaactggaaacaacctagatgtccctcaactaaagaatggataaagaaaatgtggtacatttacacaatggagtattactcagctgttaaaaaaaatgacatcatgaaattcaggcaaatggatggaactagaaaaaatcatcctgagtgaggtaacccagacccagaaagacaaacatggtatgtactcacttataagtgg
>subfamily23
tgggtataccctaaagatgcacattcactccaaaggcattagctcaactatgttcatagcaacattatttaatagcaagaacctggaaacaacctagatgcccctcaactgaagaatggattaacaaactatggtacatttacacaatggagtactactcagcagtgagaaaaaatgatatcctaaaattcaggcaaatggatggatttggagaatatcctcctgagcgaggtctcacaaactcagaaagataaacaggggatgtactcactcattggtgg
>subfamily24
taggtataccctaaaaatgcacattcaccccaaaagcattagctcaactatgttcatagcagcattatttaatagcaagaacctggaaacaacctagatgcccctcaactgaggaatggattaacaagctgtggtacatctacacaatggagtactactcagcagtaagaaaaaatgatactctaaaattcaggcaaatggatggatatggagaatatcctcctgagcgaggtatcacaatcccagaaagagaagcaggggatgtactcactcattagtgg
>subfamily25
tgggtataccctaaagatgcacattcactccaaaggcattagctcaactatgttcatagcagcattatttaatagcaagaacctggaaacaacctagatgcccctcagctgaagaatggattaacaaactgtgatacatctacacaatggagtactactcagcagtaagaaaaaatgatatcctaaaattcaggcaaatggatggatttggagaatatcctcctgagcgaggtatcacaaacccagaaagataagcaggggatgtactcactcattagtgg
>subfamily26
tgggtataccctaaagatgcacattcactccaaaggcattagctcaactatgttcatagcagcattatttaatagcaagaacctggaaacaacctagatgcccctcaactgaagaatggattaacaaactgtggtacatctacacaatggagtactactcagcagtaagaaaaaatgatatcctaaaattcaggcaaatggatggatttggagaatatcttcctgagcgaggtatcacaaacccagaaagataagcaggagatgtactcactcattagtgg
>subfamily27
tgggtataccctaaagatgcacattcactccaaaggcattagctcaactatgttcatagcagcattatttaatagcaagaacctggaaacaacctagatgcccctcaactgaagaatggattaacaaactgtggtacatctacacaatggagtactactcagcagtaagaaaaaatgatatcctaaaattcaggcaaatgaatggatttggagaatatcctcttgagcgaggtatcacaaacccagaaagataagcaggggatgtactcactcattagtgg
>subfamily28
tgggtataccctaaagatgcacattcactccaaaggcattagctcaactatgttcatagcagcattatttaatagcaagaacctggaaacaacctagatgcccctcaactgaagaatggattaacaaactgtggtacatctacacaatggagtactactcagcagtaagaaaaaatgatatcctaaaattcaggcaaatggatggatttggagaatatcctcctgagcgagatatcacaaacccagaaagataagcaggggatgtattcactcattagtgg
>subfamily29
tgggtatacccaaaagatgctcaattaccacaaggacacttgctcaactatgttcatagcagcattatttaatagccagaacctggaaacaacctagatgcccctcaactaaagaatggataaagaaaatgtggtacatttacacaatggagtattactcagcagtaaaaaaaaatgacatcatgaaattcaggcaaatggatggaactagaaaaaatcatcctgagtgaggtaacccagacccagaaagacaaacatggtatgtactcactcataagtgg
>subfamily30
tgggtatacccaaaggatgctcaattaccacaaggacacttgctcaactatgttcatagcagcattatttaatagccagaacctggaaacaacctagatgcccctcaactgaagaatggataaagaaaatgtggtacatttacacaatggagtattactcagctgtaaaaaacaatgacatcatgaaattcaggcaaatggatggaactagaaaaaatcatcctgagtgaggtaacccagacccagaaagacaaacatggtatgtactcactcataagtgg
>subfamily31
tgggtatacccaaaggatgctcaattaccacaaggacatttgctcaactatgttcatagcagcattatttaatagccagaacctggaaacaacctagatgcccctcaactgaagaatggataaagaaaatgtggtacatttacacaatggagtattactcagcagtaaaaaaaaatgacatcatgaaattcaggcaaatggatggaactagaaaaaatcatcctgagtgaggtaacccagacccagaaagacaaacatggtatgtactcactcataagtgg
>subfamily32
tgggtatacccaaaggatgcacatttaccccaagggcattagctcaactatgttcatagcagcattatttaatagccagaacctggaaacaacctagatgcccctcaactgaagaatggattaaaaaattgtggtacatttacacaatggagtactactcagcagtaaaaaaaaatgacatcctgaaattcaggcaaatggatggatctggagagtatcatcctgagtgaggtaacacagacccagaaagatagacatggtatgtactcactcataagtgg
>subfamily33
tgggtatacccaaaggatgcacatttaccacaaggacatttgctcaactatgttcatagcagcattatttaatagccagaacctggaaacaacctagatgcccctcaactgaagaatggattaa-aaaatgtggtacatttacacaatggagtactactcagcagtaaaaaaaaatgacatcctgaaattcaggcaaatggatggaactagaaaaaatcatcctgagtgaggtaacacagacccagaaagacaaacatggtatgtactcactcataagtgg
>subfamily34
tgggtatacccaaaggatgcacatttaccacaaggacatttgctcaactatgttcatagcagcattatttaatagccagaacctggaaacaacctagatgcccctcaactgaagaatggattaaaaaaatgtggtacatttacacaatggagtattactcagcagtaaaaaaaaatgacatcttgaaattcaggcaaatggatggaactagaaaaaatcatcctgagtgaggtaacccagacccagaaagacaaacatggtatgtactcactcataagtgg
>subfamily35
tgggtatacccaaaggatgcacatttaccccaagggcattagctcaactatgttcatagcagcattatttaatagccagaacctggaaacaacctagatgcccctcaactgaagaatggattaaaaaattgtggtacatttacacaatggagtactactcagcagtaaaaaaaaatgacatcctaaaattcaggcaaatggatggatctggagagtatcatcctgagtgaggtaacacagacccagaaagatagacatggtatgtactcactcataagtgg
>subfamily36
tgggtatacccaaaggatgcacatttaccccaagggcattagctcaactatgttcatagcagcattatttaatagccagaacctggaaacaacctagatgcccctcaactgaagaatggattaaaaaattgtggtacatttacacaatggagtactactcagcagtaaaaaaaaatgacatcctaaaattcaggcaaatggatggatttggagagtatcatcctgagtgaggtaacacaggcccagaaagatagacatggtatgtactcactcataagtgg
>subfamily37
tgggtatacccaaaagatgcacattcaccccaaaggcattagctcaactatgttcatagcagcattatttaatagcaagaacctggaaacaacctagatgcccctcaactgaagaatggattaacaaactgtggtacatctacacaatggagtactactcagcagtaaaaaaaaatgacatcctaaaattcaggcaaatggatggatttggagaatatcctcctgagtgaggtatcacaagcccagaaagataagcatgggatgtactcactcattagtgg
>subfamily38
tgggtatacccaaaggatgcacatttaccccaaaggcattagctcaactatgttcatagcagcattatttaatagcaagaacctggaaacaacctagatgcccctcaactgaagaatggattaacaaattgtggtacatttacacaatggagtactactcagcagtaaaaaaaaatgacatcctaaaattcaggcaaatggatggatttggagaatatcctcctgagtgaggtaacacaggcccagaaagataggcatgggatgtactcactcataagtgg
>subfamily39
tgggtataccctaaagatgcacattcaccccaaaagcattagctcaactatgttcatagcagcattatttaatagcaagaacctggaaacaacctagatgcccctcaactgaagaatggattaacaaactgtggtacatctacacaatggagtactactcagcagtaagaaaaaatgatatcctaaaattcaggcaaatggatggatttggagaatatcctcctgagcgaggtatcacaaacccagaaggataagcaggggatgtactcactcattagtgg
>subfamily40
tgggtataccctaaagatgcacattcactccaaaggcattagctcaactatgttcatagcagcattatttaatagcaagaacctggaaacaacctagatgcccctcaactgaagaatggattaacaaactgtggtacatctacacaatggagtactactcagcagtaagaaaaaatgatatcctaaaattcaggcaaatggatggatttggagaatatcctcctgagcgaggtatcacaaacccagaaagataagcaggggatgtactcactcattagtgg
>subfamily41
tgggtataccctaaagatgcacattcactccaaaggcattagctcaactatgttcatagcagcattatttaatagcaagaacctggaaacaacctagatgcccctcaactgaagaatggattaacaaactgtggtacatctacacaatggagtactactcagcagtaagaaaaaatgatatcctaaaattcaggcaaatggatggatttggagaatatcctcctgagcgaggtatcacaaacccagaaagataagcaggggatgtactcactcattagtgg
>subfamily42
tgggtataccctaaagatgcacattcactccaaaggcattagctcaactatgttcatagcagcattatttaatagcaagaacctggaaacaacctagatgcccctcaactgaagaatggattaacaaactgtggtacatctacacaatggagtactactcagcagtaagaaaaaatgatatcctaaaattcaggcaaatggatggatttggagaatatcctcctgagcgaggtatcacaaacccagaaagataagcaggggatgtactcactcattagtgg
>subfamily43
tgggtataccctaaagatgcacagtcactccaaaggcattagctcaactatgttcatagcagcattatttaatagcaagaacctggaaacaacctagatgtccctcaactgaagaatggattaacaaactgtggtacatctacacaatggagtactactcagcagtaagaaaaaatgatatcctaaaattcaggcaaatggatggatttggagaatatcctcctgagcgaggtatcacaaacccagaaagataagcaggggatgtactcactcattagtgg
>subfamily44
tgggtataccctaaagatgcacagtcactccaaaggcattagctcaactatgttcatagcagcattatttaatagcaagaacctggaaacaacctagatgtccctcaactgaagaatggattaacaaactgtggtacatctacacaatggagtactactcagcagtaagaaaaaatgatatcctaaaattcaggcaaatggatggacttggagaatatcctcctgagcgaggtatcacaaactcagaaagataagcaggggatgtactcactcattagtgg
>subfamily45
tgggtataccctaatgatgcacagttactccaaaggcattagctcaactatgttcatagcagcattatttaatagcaagaacctggaaacaacctagatgtccctcaactgaagaatggattaacaaactgtggtacatctacacaatggagtactactcagcagtaagaaaaaatgatatcctaaaattcaggcaaatggatggacttggagaatatcctcctgagcgaggtatcacaaactcagaaagataagcaggggatgtactcactcattagtgg
>subfamily46
tgggtataccctaaagaggcacattcactccaaaggtattagctcaactatgttcatagcagcattatttaatagcaagaacctggaaacaacctagatgtccctcaactgaagaatggattaacaaactgtggtacatctacacaatggaatactactcagcagtaagaaaaaatgatatcctaaaattcaggcaaatggatggacttggagaatatcctcctgagcgaggtatcacaaactcagaaagataagcaggggatgtactcactcattagtgg
>subfamily47
tgggtataccctaaagaggcacattcactccaaaggtattagctcaactatgttcatagcagcattatttaatagcaagaacctggaaacaacctagatgtccctcaactgaagaatggattaacaaactgtggtacatctacacaatggaatactactcagcagtaagaaaaaatgatatcctaaaattcaggcaaatggatggatttggagaatatcctcctgagcgaggtatcacaatctcagaaagataagcaggggatgtactcactcattagtgg
>subfamily48
tgggtataccctaaagaggcacattcactccaaaggtattagctcaactatgttcatagcagcattatttaatagcaagaacctggaaacaacctagatgtccctcaactgaagaatggattaacaaactgtggtacatctacacaatggaatactactcagcagtaagaaaaaatgatatcctaaaattcaggcaaatggatggatttggagaatatcctcctgagcgaggtatcacaatctcagaaagataagcaggggatgtactcactcattagtgg
>subfamily49
tgggtataccctaaagaggcacattcactccaaaggtattagctcaactatgttcatagcagcattatttaatagcaagaacctggaaacaacctagatgtccctcaactgaagaatggattaacaaactgtggtacatctacacaatggaatactactcagcagtaagaaaaaatgatatcctaaaattcaggcaaatggatggatttggagaatatcctcctgagcgaagtatcacaaactcagagagataagcaggggatgtactcactcactagtgg
>subfamily50
tgggtataccctaaagaggcacattcactccaaaggtattagctcaactatgttcatagcagcattatttaatagcaagaacctggaaacaacctagatgtccctcaactgaagaatggattaacaaactgtggtacatctacacaatggaatactactcagcagtaagaaaaaatgatatcctaaaattcaggcaaatggatggatttggagaatatcctcctgagcgaggtatcacaaactcagagagataagcaggggatgtactcactcactagtgg
>subfamily51
tgggtataccctaaagaggcacattcactccaaaggtattagctcaactatgttcatagcagcattatttaatagcaagaacctggaaacaacctagatgtccctcaactgaagaatggattaacaaactgtggtacatctacacaatggaatactactcagcagtaagaaaaaatgatatcctaaaattcaggcaaatggatggatttggagaatatcctcctgagcgaggtatcacaaactcagagagataagcaggggatgtactcactcattagtgg
>subfamily52
tgggtataccctaaagaggcacattcactccaaaggtattagctcaactatgttcatagcagcattatttaatagcaagaacctggaaacaacctagatgtccctcaactgaagaatggattaacaaactgtggtacatctacacaatggaatactacgcagcagtaagaaaaaatgatatcctaaaattcaggcaaatggatggatttggagaatatcctcctgagcgaagtctcacaaactcagagagataagcaggggatgtactcactcactagtgg
>subfamily53
tgggtataccctaaagaggcacattcactccaaaggtattagctcaactatgttcatagcagcattatttaatagcaagaacctggaaacaacctagatgtccctcaactgaagaatggattaacaaactgtggtacatctacacaatggaatactactcagcagtaagaaaaaatgatatcctaaaattcaggcaaatggatggatttggagaatatcctcctgagcgaagtatcacaaactcagagagataagcaggggatgtactcactcactagtgg
>subfamily54
tgggtataccctaaagaggcacattcactccaaaggtattagctcaactatgttcatagcagcattatttaatagcaagaacctggaaacaacctagatgtccctcaactgaagaatggattaacaaactgtggtacatctacacaatggaatactactcagcagtaaggaaaaatgatattctaaaattcaggcaaatggatggatttggagaatatcctcctgagcgaagtctcacaaactcagagagataagcaggggatgtactcactcactagtgg
>subfamily55
tgggtataccctaaagaggcacattcactccaaaggtattagctcaactatgttcatagcagcattatttaatagcaagaacctggaaacaacctagatgtccctcaactgaagaatggattaacaaactgtggtacatctacacaatggaatactactcagcagtaaggaaaaatgatatcctaaaattcaggcaaatggatggatttggagaatatcctcctgagcgaagtctcacaaactcagagagataagcaggggatgtactcactcactagtgg
>subfamily56
tgggtataccctaaagatgcacattcactccaaaggcattagctcaactatgttcatagcagcattatttaatagcaagaacctggaaacaacctagatgcccctcaactgaagaatggattaacaaactgtggtacatctacacaatggagtactactcagcagtaagaaaaaatgatatcctaaaattcaggcaaatggatggatttggagaatatcctcctgagcgaggtctcacaaactcagaaagataaacaggggatgtactcactcattagtgg
>subfamily57
tgggtataccctaaagatgcacattcactccaaaggcattagctcaactatgttcatagcagcattatttaatagcaagaacctggaaacaacctagatgcccctcaactgaggaatggattaacaaactatggtacatttacacaatggagtactactcagcagtgagaaaaaatgatatcctaaaattcaggcaaatggatggatttggagaatatcctcctgagcgaggtctcacaaactcagaaagataaacaggggatgtactcactcattggtgg
>subfamily58
taggtataccctaaagatgcacattcaccccaaaagcattagctcaactatgttcatagcagcattatttaatagcaagaacctggaaacaacctagatgcccctcaactgaagaatggattaacaaactgtggtacatctacacaatggagtactactcagcagtaagaaaaaatgatatcctaaaattcaggcaaatggatggatttggagaatatcctcctgagcgaggtatcacaaacccagaaagagaagcaggggatgtactcactcattagtgg
>subfamily59
taggtataccctaaagatgcacattcaccccaaaagcattagctcaactatgttcatagcagcattatttaatagcaagaacctggaaacaacctagatgcccctcaactgaagaatggattaacaaactgtggtacatctacacaatggagtactactcagcagtaagaaaaaatgatatcctaaaattcaggcaaatggatggatttggagaatatcctcctgagcgaggtatcacaaacccagaaagataagcaggggatgtactcactcattagtgg
>subfamily60
tgggtataccctaaagatgcacattcaccccaaaagcattagctcaactatgttcatagcagcattatttaatagcaagaacctggaaacaacctagatgcccctcaactgaagaatggattaacaaactgtggtacatctacacaatggagtactactcagcagtaaaaaaaaatgatatcctaaaattcaggcaaatggatggatttggagaatatcctcctgagcgaggtatcacaaacccagaaagataagcaggggatgtactcactcattagtgg
>subfamily61
taggtataccctaaagatgcacattcaccccaaaagcattagctcaactatgttcatagcagcattatttaatagcaagaacctggaaacaacctagatgcccctcaactgaggaatggattaacaaactgtggtacatctacacaatggagtactactcagcagtaagaaaaaatgatattctaaaattcaggcaaatggatggatatggagaatatcctcctgagcgaggtatcacaatcccagaaagagaagcaggggatgtactcactcattagtgg
>subfamily62
taggtataccctaaagatgcacattcaccccaaaagcattagctcaactatgttcatagcagcattatttaatagcaagaacctggaaacaacctagatgcccctcaactgaggaatggattaacaagctgtggtacatctacacaatggagtactactcagcagtaagaaaaaatgatactctaaaattcaggcaaatggatggatatggagaatatcctcctgagcgaggtatcacaatcccagaaagagaagcaggggatgtactcactcattagtgg
>subfamily63
tgggtataccctaaagaggcacattcataccaaaggtattagctcaactatgttcatagcagcattatttaatagcaagaacctggaaacaacctagatgtccctcaactgaagaatggattaacaaactgtggtacatctacacaatggaatactactcagcagtaagaaaaaatgatatcctaaaattcaggcaaatggatggatttggagaatatcctcctgagcgaggtatcacaatctcagagagataagcaggggatgtactcactcactagtgg
>subfamily64
tgggtataccctaaagatgcacagtcactccaaaggtattagctcaactatgttcatagcagcattatttaatagcaagaacctggaaacaacctagatgtccctcaactgaagaatggattaacaaactgtggtacatctacacaatggaatactactcagcagtaagaaaaaatgatatcctaaaattcaggcaaatggatggatttggagaatatcctcctgagcgaggtatcacaaactcagaaagataagcaggggatgtactcactcattagtgg
>subfamily65
tgggtataccctaaagatgcacattcactccaaaggtattagctcaactatgttcatagcagcattatttaatagcaagaacctggaaacaacctagatgtccctcaactgaagaatggattaacaaactgtggtacatctacacaatggaatactactcagcagtaagaaaaaatgatatcctaaaattcaggcaaatggatggatttggagaatatcctcctgagcgaggtatcacaaactcagaaagataagcaggggatgtactcactcattagtgg
>subfamily66
tgggtataccctaaagaggcacattcactccaaaggtattagctcaactatgttcatagcagcattatttaatagcaagaacctggaaacaacctagatgtccctcaactgaagaatggattaacaaactgtggtacatctacacaatggaatactacgcagcagtaagaaaaaatgatatcctaaaattcaggcaaatggatggatttggagaatatcctcctgagcgaagtctcacagactcagagagatgggcaggggatgtactcactcactaatgg
>subfamily67
tgggtataccctaaagatgcacagtcactccaatggcattagctcaactatgttcatagcagcattatttaatagcaagaacctggaaacaacctagatgcccctcaactgaagaatggattaacaaactgtggtacatctacacaatggagtactactcagcagtaagaaaaaatgatatcctaaaattcaggcaaatggatggatttggagaatatcctcctgagcgaggtatcacaaacccagaaagataagcaggggatgtactcactcattagtgg
>subfamily68
tgggtataccctaaagaggcacattcactccaaaggtattagctcaactatgttcatagcagcattatttaatagcaagaacctggaaacaacctagatgtccctcaactgaagaatggattaacaaactgtggtacatctacacaatggaatactactcagcagtaagaaaaaatgatatcctcaaattcaggcaaatggatggatttggagaatatcctcctgagcgaggtatcacaatctcagagagataagcaggggatgtactcactcactagtgg
>subfamily69
tgggtataccctaaagaggcacattcactccaaaggtattagctcaactatgttcatagcagcattatttaatagcaagaacctggaaacaacctagatgtccctcaactgaagaatggattaacaaactgtggtacatctacacaatggaatactactcagcagtaagaaaaaatgatatcctaaaattcaggcaaatggatggatttggagaatatcctcctgagggaggtatcacaaactcagaaagataagcaggggatgtactcactcattagtgg
>subfamily70
tgggtataccctaaagatgcacattcactccaaaggcattagctcaactatgttcatagcagcattatttaatagcaagaacctggaagcaacctagatgcccctcaactgaagaatggattaacaaactgtggtacatctacacaatggagtactactcagcagtaagaaaaaatgatatcccaaaattcaggcaaatggatggatttggagaatatcctcctgagcgaggtatctcaaacccagaaagataagcaggggatgtactcactcattagtgg
>subfamily71
tgggtataccctaaagacacacattcaccccaaaagcattagctcaactatgttcatagcagcattatttaatagcaagaacctggaaacaacctagatgcccctcaactgaggaatggattaacaaactgtggtacatctacacaatggagtactactcagcagtaagaaaaaatgatatactaaaattccagcaaatggatggatttggagaatatcctcctgagcgaggtctcacaaacccagaaggataagcaggggatgtactcactcattagtgg
>subfamily72
tgggtatacccaaaagatgctcaattaccacaaggacacttgctcaactatgttcatagcagctttatttaatagccagaacctggaaacaacctagatgtccctcaactaaagaatggataaagaaaatgtggtacatttacacaatggagtattactcagctgttaaaaacaatgacatcaggaaattaaggcaaatggatggaactagaaaaaatcatcctgagtgaggtaacccagacccagaaagacaaacatggtatgtactcactcataagtgg
>subfamily73
tgggtataccctaaagatgcacagtcactccaaaggcattagctcaactatgttcatagcagcattatttaatagcaagaacctggaaacaacctagatgcccctcaactgaagaatggattaacaaactgtggtacatctacacaatggagtactactcagcagtaagaaaaaatgatatcctaaaattcaggcaaatggatggatttggagaatatcctcctgagcgagttatcacaaacccagaaagataagcaggggatgtactcactcattagtgg
>subfamily74
tgggtatacccaaaggatgcacatttaccccaagggcattagctcaactatgttcatagcagcattatttaatagccagaacctggaaacaacctagatgcccctcaactgaagaatggattaacaaattgtggtacatttacacaatggagtactactcagcagtaaaaaaaaatgacatcctaaaattcaggcaaatggatggatttggagagtatcattctgagtgaggtaacacaggcccagaaagatagacatggtatgtactcactcataagtgg
>subfamily75
tgggtataccctaaagatgcacattcaccccaaaagcattagctcaactatgttcatagcagcattatttaatagcaagaacctggaaacaacctagatgcccctcaactgaagagtggattaacaaactgtggtacatctacacaatggagtactactcagcagtaagaaaaaatgatatcctaaaattcaggcaaatggatggatttggagaatatcctcctgagcgaggtatcacaaacccagaaagataagcaggggatgtactcactcattagtgg
